# Supplementary material for: Comparative Genome-wide Analysis and Expression Profiling of Histone Acetyltransferase (HAT) Gene Family in Response to Hormonal Applications, Metal and Abiotic Stresses in Cotton
Source: Int J Mol Sci. 2019 Oct 25;20(21):5311. doi: 10.3390/ijms20215311 (PMC6862461; doi:10.3390/ijms20215311)
Supplement: Supplementary file 1 [file ijms-20-05311-s001.zip]

Archive with 17 entries (16 files):
- Figure S1.tif
- Figure S2.pdf
- Figure S3.tif
- ijms-592320-SI/
- ijms-592320-SI/Figure S1.tif
- ijms-592320-SI/Figure S2.pdf
- ijms-592320-SI/Figure S3.tif
- ijms-592320-SI/Table S1.xlsx
- ijms-592320-SI/Table S2.xlsx
- ijms-592320-SI/Table S3.xlsx
- ijms-592320-SI/Table S4.xlsx
- ijms-592320-SI/Table S5.xlsx
- Table S1.xlsx
- Table S2.xlsx
- Table S3.xlsx
- Table S4.xlsx
- Table S5.xlsx
