# Supplementary material for: Comparative Genome-wide Analysis and Expression Profiling of Histone Acetyltransferase (HAT) Gene Family in Response to Hormonal Applications, Metal and Abiotic Stresses in Cotton
Source: Int J Mol Sci. 2019 Oct 25;20(21):5311. doi: 10.3390/ijms20215311 (PMC6862461; doi:10.3390/ijms20215311)
Supplement: Supplementary file 1 [file ijms-20-05311-s001.zip › ijms-592320-SI/Table S1.xlsx]

## Sheet: Sheet1
Table S1. The HAT genes in G. hirsutum, Gossypium arboreum and G.raimondii and properties of the deduced proteins.
Gene name	Gene ID	Chromosome	ORF length		Proteins
			(bp)	Size(aa)	MW(Da)	pI
GhHAC1501D	Gh_D10G0009	D10(+): 100309-108660	5217	1738	194793	8.13
GhHAC1501A	Gh_A10G0007	A10(+): 126042-134406	5217	1738	194705	8.21
GhHAC1502D	Gh_D05G1114	D05(-): 9520042-9529569	5196	1731	194279	8.18
GhHAC1502A	Gh_A05G0996	A05(-): 9959837-9969316	5190	1729	193979	8.14
GhHAC1503A	Gh_A06G1926	A06_Scaffold1289(-): 76771-98021	6876	2291	255375	7.95
GhHAC1503D	Gh_D06G1963	D06(-): 61036909-61046782	5187	1728	193653	7.96
GhHAC1504D	Gh_D08G0411	D08(+): 4249452-4255884	3705	1234	139716	6.98
GhHAC1504A	Gh_A08G0313	A08(+): 3727697-3734144	3693	1230	138881	6.51
GhHAG1501D	Gh_D11G0385	D11(-): 3248227-3252222	1695	564	63408.1	8.53
GhHAG1501A	Gh_A11G0329	A11(-): 3032054-3036076	1695	564	63420.2	8.62
GhHAG1502A	Gh_A07G0476	A07(+): 6151117-6155792	1698	565	63699.5	8.61
GhHAG1502D	Gh_D07G0541	D07(+): 6112026-6116660	1677	558	62758.4	8.53
GhHAG1503D	Gh_D06G0700	D06(-): 12104766-12108178	1410	469	53110.3	5.97
GhHAG1503A	Gh_A06G0618	A06(-): 15848011-15851433	1410	469	53050.3	6.3
GhHAG1504D	Gh_D11G1316	D11(+): 12644253-12649909	1650	549	60719.7	5.71
GhHAG1504A	Gh_A11G1161	A11(-): 14076407-14082031	1650	549	60831.9	5.88
GhHAF1501A	Gh_A10G1270	A10(-): 66160997-66178786	5685	1894	21389.7	5.76
GhHAF1501D	Gh_D10G1215	D10(+): 21341494-21359183	5688	1895	213742	5.76
GaHAC1501	Cotton_A_17108	Ca06(-): 88928585-88938041	4872	1623	181498	0.28
GaHAC1502	Cotton_A_25916	Ca10(+): 31100347-31106932	3513	1170	13539.6	8.05
GaHAC1503	Cotton_A_10272	Ca08(+): 62507971-62516354	5217	1738	194714	8.16
GaHAC1504	Cotton_A_12632	Ca07(-): 38168531-38174989	3210	1069	120169	7.15
GaHAG1501	Cotton_A_01919	Ca09(-): 28776509-28780630	1803	600	67287.8	8.49
GaHAG1502	Cotton_A_33375	Ca01(-): 82371809-82376498	1698	1565	63641.4	8.61
GaHAG1503	Cotton_A_18073	Ca11(-): 58474089-58477511	1407	468	53035.3	5.96
GaHAG1504	Cotton_A_26574	Ca03(+): 23574191-23579733	1602	534	59542.7	5.94
GaHAF1501	Cotton_A_16369	Ca08(+): 52482531-52500617	5634	1877	211781	5.64
GrHAC1501	Gorai.011G001400.1	Chr11(+): 141735-151697	5217	1738	194858	8.16
GrHAC1502	Gorai.009G121700.1	Chr09(-): 9043327-9054376	5184	1727	193894	8.23
GrHAC1503	Gorai.010G222100.1	Chr10(-): 59266317-59277641	5187	1728	193629	8.02
GrHAC1504	Gorai.010G135700.1	Chr10(-): 30894819-30904388	5010	1669	187898	8.09
GrHAC1505	Gorai.004G046000.1	Chr04(+): 4065477-4071905	3387	1128	127596	7.75
GrHAG1501	Gorai.007G041800.1	Chr07(-): 2917380-2921661	1791	596	672335	8.84
GrHAG1502	Gorai.010G080700.1	Chr10(-): 11758087-11761895	1407	468	53039.2	5.97
GrHAG1503	Gorai.007G141400.1	Chr07(+): 11727879-11734140	1677	558	618338	6.16
GrHAF1501	Gorai.011G137400.1	Chr11(+): 21135957-21154677	5682	1893	213527	5.76
