# Supplementary material for: Comparative Genome-wide Analysis and Expression Profiling of Histone Acetyltransferase (HAT) Gene Family in Response to Hormonal Applications, Metal and Abiotic Stresses in Cotton
Source: Int J Mol Sci. 2019 Oct 25;20(21):5311. doi: 10.3390/ijms20215311 (PMC6862461; doi:10.3390/ijms20215311)
Supplement: Supplementary file 1 [file ijms-20-05311-s001.zip › ijms-592320-SI/Table S2.xlsx]

## Sheet: Sheet1
Table S2. The Ka/Ks ratios for duplicate HAT genes in G. hirsutum, G. arboreum, and G. raimondii.
Paralogus	Ka	Ks	Ka/Ks	Purryfing selection	Duplication
GhHAC1501A/GhHAC1502A	0.0189	0.1246	0.151685	Yes	Segmental
GhHAG1501A/GhHAG1502A	0.0176	0.1098	0.160291	Yes	Segmental
GaHAC1501/GaHAC1502	0.0593	0.2653	0.223521	Yes	Segmental
GaHAG1501/GaHAG1502	0.0293	0.1934	0.151499	Yes	Segmental
GrHAC1501/GrHAC1502	0.0786	0.3554	0.221159	Yes	Segmental
GrHAC1502/GrHAC1503	0.0826	0.3945	0.209379	Yes	Segmental
