# Supplementary material for: Comparative Genome-wide Analysis and Expression Profiling of Histone Acetyltransferase (HAT) Gene Family in Response to Hormonal Applications, Metal and Abiotic Stresses in Cotton
Source: Int J Mol Sci. 2019 Oct 25;20(21):5311. doi: 10.3390/ijms20215311 (PMC6862461; doi:10.3390/ijms20215311)
Supplement: Supplementary file 1 [file ijms-20-05311-s001.zip › ijms-592320-SI/Table S3.xlsx]

## Sheet: Sheet1
Table S3. Cis-regulatory elements in the G. hirsutum HAT gene promoters and their description.
Cis-element	Sequencea	Description
TATA box	TATAAAT	TATA box found in pea (Pisum sativum); tobacco (Nicotiana tabacum)
CAAT box	CCAAT	Common cis-element in eukaryotic promoter and enhancer regions
ABRE	TACGTG	Abscisic acid (ABA)-responsive element
ERE	AWTTCAAA	Ethylene-responsive element
GARE	WAACAR	Gibberellin-responsive element
TGA-element	AACGAC	Auxin-responsive element
MBS	YAACTG	MYB binding site involved in drought-inducibility
MRE	AACCTAA	MYB binding site involved in light responsiveness
Box-I	TTTCAAA	Light responsiveness
Box-W1	TTGACC	fungal elicitor responsive element
G-box	YACGTN	cis-regulatory element involved in light responsiveness
CGTCA-motif	CGTCA	cis-acting regulatory element involved in the MeJA-responsiveness
TCA-element	GAGAAGAATA	cis-acting element involved in salicylic acid responsivenes
P-box	GCCTTTTGAGT	Gibberellin-responsive element
ARE	TGGTTT	A cis-acting regulatory element essential for the anaerobic induction
TGACG motif	TGACG	A cis-acting regulatory element involved in the MeJA-responsiveness
CAT-box	GCCACT	cis-acting regulatory element related to meristem expression
Skn-1 motif	GTCAT	cis-regulatory element required for endosperm expression
HSE	AAAAAATTTC	cis-acting element involved in heat stress responsiveness
Tc-rich repeats	ATTTTCTTCA	cis-acting element involved in defense and stress responsiveness
LTR	CCGAAA	cis-acting element involved in low-temperature responsiveness
O2-site	GATGATGTGG	cis-acting regulatory element involved in zein metabolism regulation
GCN-4	TGTGTCA	cis-regulatory element involved in endosperm expression
Circadin	CAANNNNATC	cis-acting regulatory element involved in circadian control
5`UTR Py-rich stretch	TTTCTTCTCT	A cis-regulatory element conferring high transcription levels
