# Supplementary material for: Comparative Genome-wide Analysis and Expression Profiling of Histone Acetyltransferase (HAT) Gene Family in Response to Hormonal Applications, Metal and Abiotic Stresses in Cotton
Source: Int J Mol Sci. 2019 Oct 25;20(21):5311. doi: 10.3390/ijms20215311 (PMC6862461; doi:10.3390/ijms20215311)
Supplement: Supplementary file 1 [file ijms-20-05311-s001.zip › ijms-592320-SI/Table S4.xlsx]

## Sheet: Sheet1
Table S4. Identification of putative cis-regulatory elements in the G. hirsutum HAT gene promoters
Gene Name	Accession No.	Strand	Cis-elements found in the 1000bp upstream sequences
			5UTR Py-rich stretch	ABRE	ARE	Box-W1	CAAT box	CAT-box	CGTCA-motif	ERE	G-box	GARE-motif	GCN4 motif	HSE	LTR	MBS	MRE	O2-site	P-box	Skn-1 motif	TATA-box	TC-rich repeats	TCA-element	TGA-element	Circadian
GhHAC1501D	Gh_D10G0009	+	293,+	334,+; 356,+; 354,+	708,+		248,+; 646,+			639,+	356,+	201,+		730,-							154,-	486,+; 782,+		289,-	790,+
GhHAC1501A	Gh_A10G0007	+		336,+; 358, +	708, +		249, +; 646, -; 757, -			639, -	358, +	202, +		730,-	101,+	936,-					155,-	500,+			837,-
GhHAC1502D	Gh_D05G1114	-	125,-	370,+	518,+		647,-		145,+; 165,+		370,+			108,+;264,+						850,-	177,+	339,+; 626,+	330,+		653,-
GhHAC1502A	Gh_A05G0996	-		370,+			647,-		145,+; 165,+		370,+			105,+; 732,-; 264,+						850,-	177,+
GhHAC1503D	Gh_D06G1963	-		331,+; 351,+		665,+	625,-; 691,+; 759,-			739,-	353,+	706,-				666,-				9,-; 582,+; 95,-	798,-	868,-
GhHAC1504D	Gh_D08G0411	+					89,+; 783,+; 918,-					30,-; 620,-								48,-; 720,-	242,+; 374,+	474,+			14,-
GhHAC1504A	Gh_A08G0313	+					23,+; 31,+; 38,+; 790,+; 917,+		987,+			628,+		401,+; 596,-; 568,-	547,+						221,+; 382,+	167,+; 483,+
GhHAG1501D	Gh_D11G0385	-	972,+				332,+; 588,+; 765,-; 963,-		107,-	724,-	108,-; 874,+	640,-;710,+	69,-;129,+				299,+	71,-; 242,+		68,-; 322,+;243,-	167,+; 182,-; 394,+; 474,+	669,+; 752,+	695,+	909,-	660,+
GhHAG1501A	Gh_A11G0329	-	12,-; 150,+				32,+; 321,+; 688,+; 706,+;		876,-;961,+;920,+	270,+	917,+;	285,-;354,+		389,-			719,-	951,+		698,-; 962,+	852,-;988,-	240,-; 367,+;323,-; 814,-	297,-;855,-		332,-
GhHAG1502A	Gh_A07G0476	+				874,+	802,+			185,+	27,-; 912,-	176,+	807,+	622,-		565,+; 981,-					465,-;475,-;				75,-
GhHAG1502D	Gh_D07G0541	+			680,+	875,+	308,+; 821,+			338,-; 452,+	354,+			269,-; 639,-		981,-	323,+; 478,+		60,+		300,+; 560,-	231,-	50,-; 215,-	396,+
GhHAG1503D	Gh_D06G0700	-		139,+; 603,+	772,-; 862,-	952,+	69,-; 580,+; 802,+	413,-		287,-	139,+;603,-			384,+		640,-	83,-			246,-; 820,-; 500,- ;882,-	310,-; 441,-;				564,+; 824,+
GhHAG1503A	Gh_A06G0618	-		139 ,+			69,-; 530,+; 541,+; 860,+		143,-		139,+			378,+			83,-			776,-	90,-; 289,-; 294,-;437,-				844,+
GhHAG1504D	Gh_D11G1316	+	470,-		657,-; 901,-	757,+	436,+; 584,+; 676,+; 965,+						977,-	499,-	620,-	134,+; 777,+					326,-; 711,+	782,-			23,-; 969,-
GhHAG1504A	Gh_A11G1161	-	77,-		332,-	232,-	30 ,+; 361,+; 372,+;		194,+		295,+		16,+	816,-; 882,-		213,-	989,+		42,+		453,-; 588,-; 800,+; 972,-	204,+; 855,+	78,+		21,+
GhHAF1501A	Gh_A10G1270	-		358,+	774,+; 851,+		419,+; 772,-; 351,+			620,+; 861,-	360,+			127,-; 386,-	133,-; 464,-	404,+	52,-; 57,+				560,+; 742,-; 867,-	30,-	903,-
GhHAF1501D	Gh_D10G1215	+		630 ,-				279,-		141,+; 367,-	632,+	725,-		602,-; 863,-	861,+	517,+; 936,-			145,-		105,+; 261,+; 428,-	960,+
