# Supplementary material for: Comparative Genome-wide Analysis and Expression Profiling of Histone Acetyltransferase (HAT) Gene Family in Response to Hormonal Applications, Metal and Abiotic Stresses in Cotton
Source: Int J Mol Sci. 2019 Oct 25;20(21):5311. doi: 10.3390/ijms20215311 (PMC6862461; doi:10.3390/ijms20215311)
Supplement: Supplementary file 1 [file ijms-20-05311-s001.zip › ijms-592320-SI/Table S5.xlsx]

## Sheet: Sheet1
Table S5. Primers used for qRT-PCR and semi-quantitative PCR.
Gene name	Primer sequences
GhHAC1501A	GhHAC1501-F: 5′-ATTCCTCGATGATGGTCCTGTAT-3′
	GhHAC1501-R: 5′-TCAATGTCCAGATGACATACGTT-3′
GhHAC1502A	GhHAC1502-F: 5′-GATGTGTGCAACTCCTGTTACTA-3′
	GhHAC1502-R: 5′-CCTTGCCTCTTTATTTTGTGCAT-3′
GhHAC1503A	GhHAC1503-F: 5′-TAGTGCATGGATGTCATCAAACT-3′
	GhHAC1503-R: 5′-TCTCTACTGGGAACAGAAGTACA-3′
GhHAC1504A	GhHAC1504-F: 5′-ACAGACATGGTTGTTCCTTACAT-3′
	GhHAC1504-R: 5′-TAAGAGTCTCTCTATTCTCGGCT-3′
GhHAG1501A	GhHAG1501-F: 5′-AAGCAGAGAGCATAGATCAACAA-3′
	GhHAG1501-R: 5′-CCTTCAAGCTCATACCCTAACTT-3′
GhHAG1502A	GhHAG1502-F: 5′-GCAAGAAGGGAACATAGATCAAC-3′
	GhHAG1502-R: 5′-GATATTTAACCATGTAAGGGCCG-3′
GhHAG1503A	GhHAG1503-F: 5′-CTGCCGATGTTGTTGACAAAG-3′
	GhHAG1503-R: 5′-TCAAAATCTCCCAACACTGAAGA-3′
GhHAG1504A	GhHAG1504-F: 5′-ATGGATCTGAAGACGATGTCAAA-3′
	GhHAG1504-R: 5′-CAACCAAACCTTAGCAAAGTCAA-3′
GhHAF1501A	GhHAF1501-F: 5′-TCCACAATAAGGGACAAGGTTAG-3′
	GhHAF1501-R: 5′-TACCAGGATTACGACCATCATTG-3′
GhUBQ7	UBQ7-F: 5′-GAAGGCATTCCACCTGACCAAC-3′
	UBQ7-R: 5′-CTTGACCTTCTTCTTCTTGTGCTTG-3′
